# Supplementary material for: Review of guidelines on expression, storage and transport of breast milk for infants in hospital, to guide formulation of such recommendations in Sri Lanka
Source: BMC Pediatr. 2018 Aug 14;18:271. doi: 10.1186/s12887-018-1244-2 (PMC6092763; doi:10.1186/s12887-018-1244-2)
Supplement: Supplementary file 1 — Table S1. General information on expression of breast milk and preparation for expression; tabulation of recommendations from the different institutions (XLSX 11 kb) [file 12887_2018_1244_MOESM1_ESM.xlsx]

## Sheet: Sheet1
Additional file 1
Table S1: General information on expression of breast milk and preparation for expression
	MHW	RWH	RCH	Monash	NHS	HMBANA	WHO/UNICEF	SL
When to start expression?	Soon as possible after the birth	Soon after birth (within a few hours)	NM	Soon as possible after birth		Ideally within 6 hours of birth	Soon as possible after birth; by 6 hours	NM
Initial method of expression	Hand	Hand	NM	Hand	Hand encouraged	Clinically- hand		Hand
Later method of expression	Pump	Hospital type pump		Hand (before & after) + electric pump	Pump	Pump +/- hands on		Hand
How often to express?	8 times during the day; + 1-2 times in the night	8-10 times/day initially; at least 1 overnight. maybe able to reduce later	6-8 times/d iayncluding early morning and late evening	6 times/day including once overnight	8-10 times/day with at least once at night	At least 6, preferably 8 times/day; at least once at night	At least 6 times/day including at least once at night	Daytime - every 3 hours; night - twice
Preparation for breast milk expression:
Wash hands	Yes	Yes	Yes	NM	Wash with soap and water	Wash with soap and water	Clean hands	Wash with soap and water
						Remove rings, clip nails, remove nail polish. Paper towels/single use towels for drying
Sit comfortably	Yes	NM	Yes	NM	NM	NM	Yes	NM
Use relaxation	Yes	Yes	Yes	NM	NM	Yes	Yes	NM
Warm compression	Yes	NM	NM	NM	NM	NM	Yes	Yes
Photograph of baby	Yes	Yes	Yes	NM	NM	Yes	Yes	NM
Stimulate let-down	Yes	Yes	NM	NM			Yes	Yes
Gentle breast massage	Yes	Yes	NM	NM	Yes	Yes	Yes	Yes
MHW	Mercy Hospital for Women, Melbourne, Australia
RWH	Royal Women’s Hospital, Melbourne, Australia
RCH	Royal Children’s Hospital, Melbourne, Australia
Monash	Monash Health, Melbourne, Australia
NHS	National Health Service, United Kingdom
HMBANA	Human Milk Banking Association of North America
WHO	World Health Organization
UNICEF	United Nations Children’s Emergency Fund
SL	Sri Lanka
NM	Not mentioned
