# Supplementary material for: Review of guidelines on expression, storage and transport of breast milk for infants in hospital, to guide formulation of such recommendations in Sri Lanka
Source: BMC Pediatr. 2018 Aug 14;18:271. doi: 10.1186/s12887-018-1244-2 (PMC6092763; doi:10.1186/s12887-018-1244-2)
Supplement: Supplementary file 2 — Table S2. Container for collection and storage of expressed breast milk; tabulation of recommendations from the different institutions (XLSX 10 kb) [file 12887_2018_1244_MOESM2_ESM.xlsx]

## Sheet: Sheet1
Additional file 2
Table S2: Container for collection and storage of expressed breast milk
	MHW	RWH	RCH	Monash	NHS	HMBANA	WHO/UNICEF	SL
Type	Sterile container provided by hospital	Syringes for colostrum; then sterile sealable containers (single use plastic).	Sterilized container / bottle	Sterile bottles provided by hospital	Sterile	Clean BPA free ; glass/hard plastic	Clean containers	Wide mouthed; washed with soap then boiled in water for 10 minutrs
		Not in bags
How much in a container?	Restrict to 100ml (120ml container)	¾ if freezing	¾	NM	NM	¾	NM	NM
How many expressions in one container?	Max 2	Several; provided milk is chilled in refrigerator before adding to container	Several within one day ok (no refrigeration mentioned)	NM	NM	NM	NM	NM
Cleaning of sterilized container before use	NM	NM	Do not touch inside / lid	NM	NM	NM	NM	NM
Cleaning of container after use	NM	Detailed explanation in separate guideline	NM	NM	NM	NM	NM	NM
MHW	Mercy Hospital for Women, Melbourne, Australia
RWH	Royal Women’s Hospital, Melbourne, Australia
RCH	Royal Children’s Hospital, Melbourne, Australia
Monash	Monash Health, Melbourne, Australia
NHS	National Health Service, United Kingdom
HMBANA	Human Milk Banking Association of North America
WHO	World Health Organization
UNICEF	United Nations Children’s Emergency Fund
SL	Sri Lanka
NM	Not mentioned
