# Supplementary material for: Review of guidelines on expression, storage and transport of breast milk for infants in hospital, to guide formulation of such recommendations in Sri Lanka
Source: BMC Pediatr. 2018 Aug 14;18:271. doi: 10.1186/s12887-018-1244-2 (PMC6092763; doi:10.1186/s12887-018-1244-2)
Supplement: Supplementary file 3 — Table S3. Container for collection and storage of expressed breast milk; tabulation of recommendations from the different institutions (XLSX 11 kb) [file 12887_2018_1244_MOESM3_ESM.xlsx]

## Sheet: Sheet1
Additional file 3
Table S3: Hand expression of breast milk
	MHW	RWH	RCH	Monash	NHS	HMBANA	WHO/UNICEF	SL
Placement of fingers	Pads of thumb and forefinger opposite each other on outer edge of areola	Either side of your areola, well back from the nipple	Gently compress the ducts behind the areola (the darker area around the nipple)	Details of hand expression not mentioned	‘C’ hold	Details of hand expression not mentioned	Find the milk ducts about the length of first thumb joint behind the nipple - place where the breast feels different.	Margin of areola; thumb and 1st finger opposite each other; hold areola between fingers
					just behind areola		Thumb and 1st finger opposite each other; support with other fingers
Pressing backwards	Yes	Yes	NM		No		Yes	Yes
How to compress	Squeeze rhythmically, well behind the nipple	Press the fingers towards each other, press for 2 seconds, then release	In a steady rhythm		Squeeze gently; try not to slide		Press thumb and 1st finger together; don’t squeeze nipple; avoid sliding or rubbing along breast;	Press thumb and 1st finger together
							should not hurt
For how long	Express both breasts alternately with massaging in between. Each time until flow slows to drops	Express one breast until flow slows to drips and then switch to other; re massage and repeat both sides	20 minutes on one side		Flow slows, swap to other side; keep changing until very slow / no drip		Repeat around edge of areola; back and forth between breasts	Until milk flow slows down; then move to other breast.
	30 minutes
How much	Very variable; volume does not matter	First few days- few drops/mls	When the flow slows down, swap to the other side and then swap back				NM	For about 20-25 minutes
		Day 4-5 : 50-70 ml
		>Day 7 : 80-120 ml
Other	Move around areola to work on all ducts; Should not be painful	Move around areola ; Should not be painful / cause friction			Be gentle and should not be painful; move around areola			Clear diagrams
								Should not be painful; press/pull nipple or massaging breast does not express
MHW	Mercy Hospital for Women, Melbourne, Australia
RWH	Royal Women’s Hospital, Melbourne, Australia
RCH	Royal Children’s Hospital, Melbourne, Australia
Monash	Monash Health, Melbourne, Australia
NHS	National Health Service, United Kingdom
HMBANA	Human Milk Banking Association of North America
WHO	World Health Organization
UNICEF	United Nations Children’s Emergency Fund
SL	Sri Lanka
NM	Not mentioned
