# Supplementary material for: Review of guidelines on expression, storage and transport of breast milk for infants in hospital, to guide formulation of such recommendations in Sri Lanka
Source: BMC Pediatr. 2018 Aug 14;18:271. doi: 10.1186/s12887-018-1244-2 (PMC6092763; doi:10.1186/s12887-018-1244-2)
Supplement: Supplementary file 4 — Table S4. Container for collection and storage of expressed breast milk; tabulation of recommendations from the different institutions (XLSX 10 kb) [file 12887_2018_1244_MOESM4_ESM.xlsx]

## Sheet: Sheet1
Additional file 4
Table S4: Using a pump for expression of breast milk
	MHW	RWH	RCH	Monash	NHS	HMBANA	WHO/UNICEF	SL
Introduction	Stimulate let-down; hand express first		Not mentioned in this document	NM	NM	NM	NM	Advised not to use
Placement of breast shield	Centrally over nipple	Centrally over nipple and presser firmly into breast		NM	NM	NM	NM
Initial settings	Minimum suction; fast cycles	High speed but low suction		NM	Build up suction strength slowly	NM	NM
Changing of the settings	Increase pressure slowly	Once milk is flowing: slow speed and increase suction		NM	Avoid high settings at start of expression	NM	NM
Single pump for how long	20-30 minutes	25-30 minutes		30-40 minutes (type of pump not specified)	NM	NM	NM
Double pump for how long	15-20 minutes	10-15 minutes			NM	NM	NM
Cleaning the pump	Clear instructions on cleaning; sterilize once a day if baby preterm or sick; otherwise no need	Clear instructions (pg2)		Wash with soapy hot water and rinse inbetween use; sterilize once a day	Sterilize before use	Wash with warm soapy water; rinse; drip dry	NM	Cannot clean properly
MHW	Mercy Hospital for Women, Melbourne, Australia
RWH	Royal Women’s Hospital, Melbourne, Australia
RCH	Royal Children’s Hospital, Melbourne, Australia
Monash	Monash Health, Melbourne, Australia
NHS	National Health Service, United Kingdom
HMBANA	Human Milk Banking Association of North America
WHO	World Health Organization
UNICEF	United Nations Children’s Emergency Fund
SL	Sri Lanka
NM	Not mentioned
