# Supplementary material for: Review of guidelines on expression, storage and transport of breast milk for infants in hospital, to guide formulation of such recommendations in Sri Lanka
Source: BMC Pediatr. 2018 Aug 14;18:271. doi: 10.1186/s12887-018-1244-2 (PMC6092763; doi:10.1186/s12887-018-1244-2)
Supplement: Supplementary file 6 — Table S6. Container for collection and storage of expressed breast milk; tabulation of recommendations from the different institutions (XLSX 11 kb) [file 12887_2018_1244_MOESM6_ESM.xlsx]

## Sheet: Sheet1
Additional file 6
Table S6: Thawing and warming of stored expressed breast milk
	MHW	RWH	RCH	Monash	NHS	HMBANA	WHO / UNICEF	SL
After thawing outside	12 hours from thawed state			Use within 4 hours	Use straight away	For completion of feed or place in fridge till next feed in 4 hours		NM	0
In refrigerator and remains in fridge	Within 24 hours after thawing in fridge	Use within 48 hours of removal from freezer	NM	Use within 24 hours	NM	Within 24 hours; when taken to Rt-4hrs	Within 12 hours	NM
Thawed at RT and placed in refrigerator	24 hours				NM			NM
Rapid	For completion of feed or place in fridge till next feed in 4 hours	Use within 4 hours	24 hours	Use within 4 hours	NM	For completion of feed or place in fridge till next feed in 4 hours	Within 1 hour	NM
(using warm water)			-storage place for that 24 hours NM
After commencing feed	Only for completion		NM		NM	Only for completion		NM
	Do not replace in fridge					Do not replace in fridge
Refreeze	No	Do not refreeze thawed / partially thawed	NM	Never	No	No	No	NM
Microwave	No	No	NM	No	No	NM	No
Reheat	NM	NM	NM	No	No	NM		No
Boil	NM	NM	NM	NM	No	NM	No	No
Warming breast milk
How to	NM	NM	In a jug of hand-hot water (not boiling water)	NM	Place in luke warm water	NM	NM	Place in luke warm water
How soon – once warmed	NM	For completion of feed		NM	Within one hour	NM	NM
Once feed has begun	Discard remainder	Discard remainder	Discard remainder	NM
MHW	Mercy Hospital for Women, Melbourne, Australia
RWH	Royal Women’s Hospital, Melbourne, Australia
RCH	Royal Children’s Hospital, Melbourne, Australia
Monash	Monash Health, Melbourne, Australia
NHS	National Health Service, United Kingdom
HMBANA	Human Milk Banking Association of North America
WHO	World Health Organization
UNICEF	United Nations Children’s Emergency Fund
SL	Sri Lanka
NM	Not mentioned
