# Supplementary material for: Review of guidelines on expression, storage and transport of breast milk for infants in hospital, to guide formulation of such recommendations in Sri Lanka
Source: BMC Pediatr. 2018 Aug 14;18:271. doi: 10.1186/s12887-018-1244-2 (PMC6092763; doi:10.1186/s12887-018-1244-2)
Supplement: Supplementary file 7 — Table S7. Container for collection and storage of expressed breast milk; tabulation of recommendations from the different institutions (XLSX 10 kb) [file 12887_2018_1244_MOESM7_ESM.xlsx]

## Sheet: Sheet1
Additional file 7
Table S7: Transport of expressed breast milk
	MHW	RWH	RCH	Monash	NHS	HMBANA	WHO / UNICEF	SL
Frozen milk	Can bring		Do not bring frozen to hospital	Maintain in frozen state	Not mentioned in web page			Transport not mentioned at all
Refrigerated milk	Can bring		Which has been kept at back of fridge	Between 1°-4°C
Container	Insulated food container	Esky/similar	Esky	Esky
Use of freezer packs	Gel or cold packs better than ice	Ice or freezing blocks	Ice or cooler pack	Freezer brick		Frozen gel packs rather than ice cubes
		Place in refrigerator within one hour and freeze within 24 hours if milk cannot be brought to hospital within 48 hours	Fresh breast milk is best	Freeze if it is going to take >24hrs to bring in the milk		Up to 24 hours in a cooler with frozen gel packs	Fresh milk rather than frozen is encouraged
			Immediately place in fridge; do not freeze; deliver within 24 hours
MHW	Mercy Hospital for Women, Melbourne, Australia
RWH	Royal Women’s Hospital, Melbourne, Australia
RCH	Royal Children’s Hospital, Melbourne, Australia
Monash	Monash Health, Melbourne, Australia
NHS	National Health Service, United Kingdom
HMBANA	Human Milk Banking Association of North America
WHO	World Health Organization
UNICEF	United Nations Children’s Emergency Fund
SL	Sri Lanka
NM	Not mentioned
Esky	A type of ice box
